# Supplementary material for: Comparative roadmaps of reprogramming and oncogenic transformation identify Bcl11b and Atoh8 as broad regulators of cellular plasticity
Source: Nat Cell Biol. 2022 Sep 8;24(9):1350–63. doi: 10.1038/s41556-022-00986-w (PMC9481462; doi:10.1038/s41556-022-00986-w)
Supplement: Source Data Fig. 1 — Statistical source data. [file 41556_2022_986_MOESM4_ESM.xlsx]

## Sheet: Fig1e
Cell number (x10^6)
day	untreated		Repro		Transfo		Repro+Transfo
	rep1	rep2	rep1	rep2	rep1	rep2	rep1	rep2
0	0.5	0.5	0.5	0.5	0.5	0.5	0.5	0.5
4	1.9	1.6	4.1	5.1	2.4	1.7	3.3	4.3
7	5.7	4.8	27.1	25.5	5.8	7.5	12.5	23.2
10	8	9	29.8	51	8.5	7.3	45.1	60.4
14	10.1	12.6	77.4	88.7	16.5	30.8	216.7	326
17	14.5	17.2	170.3	92.3	62.8	184.7	1993.6	2542.9
21	22.6	29.6	337.1	177.2	314.2	1551.7	9967.8	20342.9
