# Supplementary material for: Comparative roadmaps of reprogramming and oncogenic transformation identify Bcl11b and Atoh8 as broad regulators of cellular plasticity
Source: Nat Cell Biol. 2022 Sep 8;24(9):1350–63. doi: 10.1038/s41556-022-00986-w (PMC9481462; doi:10.1038/s41556-022-00986-w)
Supplement: Source Data Fig. 2 — Statistical source data. [file 41556_2022_986_MOESM5_ESM.xlsx]

## Sheet: Fig2f
ratio of soft agar colonies
	rep1	rep2	rep3	rep4
ctrl	100	100	100	100
Bcl11b KD	373.913	566.667	217.46	232.877
Bcl11b OE	40.3509	18.6916	28.3784	34.6457

## Sheet: Fig2h
ratio of AP+ colonies
Ctrl	Bcl11b KD	Bcl11b OE
100	202.27	95.4887
72.6257	179.888	134.617
122.179	318.499	100.172

## Sheet: Fig2i
ratio of Pou5f1-GFP+ colonies
	rep1	rep2	rep3
ctrl	100	100	100
Bcl11b KD	555	350	228

## Sheet: Fig2l
number of AP+ colonies
	rep1	rep2
Ctrl	92	83
Bcl11b KO	264	151

## Sheet: Fig2n
number of MAP2+ cells
	rep1	rep2
Ctrl	10	6
Bcl11b KD	21	19
