# Supplementary material for: Comparative roadmaps of reprogramming and oncogenic transformation identify Bcl11b and Atoh8 as broad regulators of cellular plasticity
Source: Nat Cell Biol. 2022 Sep 8;24(9):1350–63. doi: 10.1038/s41556-022-00986-w (PMC9481462; doi:10.1038/s41556-022-00986-w)
Supplement: Source Data Fig. 3 — Statistical source data. [file 41556_2022_986_MOESM7_ESM.xlsx]

## Sheet: Fig3c
ratio of AP+ colonies (normalized to BLTL)
	rep1	rep2	rep3	rep4	rep5	rep6
BLTL	100	100	100	100	100	100
BHTH	10.3774	4.30622	5.88235	4.24028	15.3417	6.54

## Sheet: Fig3d
ratio of foci (normalized to BLTL)
	rep1	rep2	rep3	rep4	rep5
BLTL	100	100	100	100	100
BHTH	25	6.06061	43.4783	43.1373	20

## Sheet: Fig3e
Emergence of BLTL (%) during Reprogrammation and Transformation in MEF
MEF untreated	rep1	rep2	rep3
BLTH	0.96	2.29	15
BHTH	98	96	72.8
BHTL	0.47	1.55	6.34
BLTL	0.078	0.2	5.78
Reprogrammation (5-10 Days)
OSKM	rep1	rep2	rep3	rep4
BLTH	2.05	0,6	2,42	0,6
BHTH	32.3	65.8	38.8	6.8
BHTL	43.1	11.8	39.8	22.6
BLTL	22.6	21.8	18.9	70
SNEL	rep1	rep2	rep3
BLTH	35.7	28.2	12.2
BHTH	35.3	31.3	66.2
BHTL	13.2	21.4	15.2
BLTL	15.7	19.1	6.37
OSK-IWP2	rep1	rep2	rep3
BLTH	3.04	3,78	13,4
BHTH	66.3	33.1	15.5
BHTL	23.3	47.2	10.9
BLTL	7.42	16	60.2
Transformation (5-10days)
Kras cMyc p53 KD	rep1	rep2	rep3
Thy1+/Bcl11-	12.2	16.9	9.23
Thy1+/Bcl11+	19.9	15.3	10.5
Thy1-/Bcl11+	14.5	24.6	26.9
Thy1-/Bcl11-	36.4	43.3	53.4
H-ras CyclinE p53 KD	rep1	rep2	rep3
BLTH	35.8	35.6	6.05
BHTH	31	30.8	17.5
BHTL	16	12.9	41.9
BLTL	17.2	20.9	34.6
H-Ras p53 KD	rep1	rep2	rep3
BLTH	33.8	31.3	9.2
BHTH	36.5	25.9	24.1
BHTL	16.1	15.3	35.7
BLTL	13.7	27.5	31

## Sheet: Fig3f
Emergence of BLTL (%) during Reprogrammation and Transformation in MAEF
Untreated	rep1	rep2	rep3
BLTH	17.3	3.3	21.2
BHTH	81	95.8	76.7
BHTL	0.55	0.22	0.7
BLTL	1.13	0.6	1.43
OSKM	rep1	rep2	rep3
BLTH	12.8	21.3	10.4
BHTH	40.6	31.2	27.2
BHTL	29.6	22.2	43.5
BLTL	17.1	25.3	18.9
Kras cMyc p53 KD	rep1	rep2	rep3
BLTH	40.1	31.9	23.3
BHTH	40.8	36.8	17.5
BHTL	2.78	3.54	2.76
BLTL	16.3	27.8	56.4

## Sheet: Fig3g
ratio of AP+ colonies
	rep1	rep2
R-BLTL	100	100
R-BHTH	10.6	5.4

## Sheet: Fig3h
ratio of AP+ colonies
	rep1	rep2	rep3
R-BLTL	100	100	100
R-BHTH	20	66	15.5

## Sheet: Fig3j
Tumor area (mm2)
BLTL	BHTH
1.828	0
3.215	0
0.971	0.061
6.336	0.723
4.221	0
1.899	0.445
4.045	1.896
3.783	3.991
3.994	0.753
4.476	2.977
6.66	1.533
7.397	3.53
4.612	2.549
4.894	0.393
1.688	0
3.351	2.386
7.035	0.663
6.335	1.402
4.761	0.684
5.142	1.162
3.673	0.131
8.152	1.201
	1.188
	0
	1.73
	1.223
	2.446

## Sheet: Fig3k
Tumor volume (mm3)
	BLTL						BHTH
d3	18.3413	36.6626	73.7383	70.4903	46.9944	15.6287	0	0	13.5	0	0	13.5
d6	137.458	149.67	213.15	279.823	217.049	73.9322	123.752	13.5	44.0363	18.0744	15.6287	40.7555
d8	567.346	233.134	573.952	573.314	520.77	214.85	43.6242	99.9199	80.9041	103.54	86.5402	114.477
d12	887.081	900.192	778.589	1038.82	1235.69	421.289	244.652	280.708	417.321	533.335	437.421	401.495
Age of mice at death (days)
BLTL	15	16	15	16	14	16
BHTH	19	20	17	16	17

## Sheet: Fig3l
ratio of AP+ colonies (normalized to total population)
	rep1	rep2	rep3	rep4	rep5
BLTL	212	209	238	283	278.2
BLTH	18	63	28	35	31.3407
BHTL	172	85	183	117.237	99.1
BHTH	22	9	14	12	18.2

## Sheet: Fig3m
number of foci
	rep1	rep2	rep3	rep4	rep5	rep6
BLTL	20	33	23	25.5	55	17
BLTH	1	0	17	6	19	7
BHTL	2	4	10	10	27	8
BHTH	5	2	10	11	11	13
