# Supplementary material for: Comparative roadmaps of reprogramming and oncogenic transformation identify Bcl11b and Atoh8 as broad regulators of cellular plasticity
Source: Nat Cell Biol. 2022 Sep 8;24(9):1350–63. doi: 10.1038/s41556-022-00986-w (PMC9481462; doi:10.1038/s41556-022-00986-w)
Supplement: Source Data Fig. 5 — Statistical source data. [file 41556_2022_986_MOESM9_ESM.xlsx]

## Sheet: Fig5b
ratio of soft agar colonies
	rep1	rep2	rep3
ctrl	1	1	1
Atoh8 KD	31	41	25

## Sheet: Fig5d
% BLTL of oncogenic transformation perfomed in control and Atoh8 KD-settings
rep1	D8	D12
ctrl	11.4	12.5
Atoh8 KD	12.3	31.3
rep2	D8	D12
ctrl	31.9	44.7
Atoh8 KD	33.4	54.9
rep3	D8	D12
ctrl	8.84	5.86
Atoh8 KD	14.5	42

## Sheet: Fig5l
Tumor volume (mm3)
	ctrl						Atoh8 KD
d3	0	0	0	0	0	0	0	0	0	0	13.5	0
d6	0	0	0	0	0	0	36.8344	13.5	40.0075	13.5	72.8492	61.8282
d8	0	17.2299	13.5	0	0	0	398.105	111.157	219.19	219.488	451.917	239.431
d12	0	80.7213	54.7843	25.4348	62.7997	23.7437	891.016	491.381	546.325	503.315	735.695	456.55
d16	51.8815	289.624	314.944	336.453	153.419	238.706	1684.11	851.078	1130.03	1170.66	1475.19	652.474

## Sheet: Fig5m
Age of mice at death (days)
ctrl	23	22	21	21	24	22
Atoh8 KD	17	20	16	16	17	20
