# Supplementary material for: Comparative roadmaps of reprogramming and oncogenic transformation identify Bcl11b and Atoh8 as broad regulators of cellular plasticity
Source: Nat Cell Biol. 2022 Sep 8;24(9):1350–63. doi: 10.1038/s41556-022-00986-w (PMC9481462; doi:10.1038/s41556-022-00986-w)
Supplement: Source Data Fig. 6 — Statistical source data. [file 41556_2022_986_MOESM11_ESM.xlsx]

## Sheet: Fig6c
ratio of Pou5f1-GFP+ colonies
	rep1	rep2	rep3
ctrl	1	1	1
Atoh8 KD	5.36	4.17	4.3

## Sheet: Fig6e
ratio of Pou5f1-GFP+ colonies
	Ctrl			Atoh8 KD
d3	0.036	0	0	0	0	0
d4	1.78	2.16	1.82	5.05	4.67	4.83
d5	8.4	9	9.13	16.5	16.3	15.7
d6	11.7	11.3	11.9	22.3	22.3	23

## Sheet: Fig6i
ratio of Pou5f1-GFP+ colonies
	rep1	rep2	rep3
ctrl	1	1	1
Atoh8 KD	16	19	6

## Sheet: Fig6m
ratio of SSEA4+ colonies
	rep1	rep2
ctrl	1	1
Atoh8 KO	2.63	3.46

## Sheet: Fig6q
ratio of MAP2+ cells
	rep1	rep2
ctrl	1	1
Atoh8 KD	2.7	3.5
