# Supplementary material for: Comparative roadmaps of reprogramming and oncogenic transformation identify Bcl11b and Atoh8 as broad regulators of cellular plasticity
Source: Nat Cell Biol. 2022 Sep 8;24(9):1350–63. doi: 10.1038/s41556-022-00986-w (PMC9481462; doi:10.1038/s41556-022-00986-w)
Supplement: Source Data Fig. 7 — Statistical source data. [file 41556_2022_986_MOESM13_ESM.xlsx]

## Sheet: Fig7j
fold enrichment relative to input (%)
		rep1	rep2
Ctrl	IgG	0.000548257	0.000157731
	cMyc	0.00498155	0.00100204
c-Myc OE	IgG	0.000133649	0.00128047
	cMyc	0.0437879	0.050326

## Sheet: Fig7n
ratio of AP+ colonies
	rep1	rep2	rep3
ctrl	1	1	1
Sfrp1 KD	2.66	3.18	3.41
ratio of foci
	rep1	rep2	rep3
ctrl	1	1	1
Sfrp1 KD	2.33	3.5	2

## Sheet: Fig7o
ratio of AP+ colonies
	rep1	rep2	rep3
Atoh8 KD	1	1	1
Atoh8 + Sfrp1 KD	0.58	1.13	0.69
ratio of foci
	rep1	rep2	rep3
Atoh8 KD	1	1	1
Atoh8 + Sfrp1 KD	0.66	0.86	0.93

## Sheet: Fig7q
ratio of AP+ colonies (normalized to shAtoh8)
	rep1	rep2	rep3	rep4	rep5	rep6
shAtoh8	1	1	1	1	1	1
shAtoh8+rSFRP1	0.222749	0.575758	0.648649	0.380208	0.644068	0.442308
ratio of foci (normalized to shAtoh8)
	rep1	rep2	rep3
shAtoh8	1	1	1
shAtoh8+rSFRP1	0.285714	0.125	0.521739
