# Supplementary material for: Comparative roadmaps of reprogramming and oncogenic transformation identify Bcl11b and Atoh8 as broad regulators of cellular plasticity
Source: Nat Cell Biol. 2022 Sep 8;24(9):1350–63. doi: 10.1038/s41556-022-00986-w (PMC9481462; doi:10.1038/s41556-022-00986-w)
Supplement: Source Data Extended Data Fig. 1 — Statistical source data. [file 41556_2022_986_MOESM15_ESM.xlsx]

## Sheet: FigS1d
% of gH2AX+ cells (normalized to DAPI+ cells)
Ctrl	Repro	Transfo	Repro + Transfo
11.0048	4.71698	39.3939	14.0298
13.6905	6.35514	34.2857	19.7832
21.3793	10.1167	50.8265	22.8797
24	9.9	56
19.1388	18.8889
11.5632	6.55738
22.87	17.9245
21.028

## Sheet: FigS1e
% of gH2AX+ cells (normalized to DAPI+ cells)
Ctrl	H-RasG12V+p53 KD	H-RasG12V+Myc+p53 KD
11.0048	33.8816	32.9609
13.6905	37.8571	30.6569

## Sheet: FigS1g
	ctrl			Repro			Transfo			Repro+Transfo
	rep1	rep2	rep3	rep1	rep2	rep3	rep1	rep2	rep3	rep1	rep2
G2-M	16.22	33.05	31.51	28.85	26.97	23.68	40.26	33.66	35.25	46.67	20.91
S	7.15	3.78	6.54	2.32	2.84	2.42	8.62	12.9	13.15	3.92	5.14
G1	76.63	63.17	61.95	68.83	70.19	73.9	51.12	53.44	51.6	49.41	73.95

## Sheet: FigS1i
% of apoptotic cells
	untreated	Repro	Transfo	Repro + Transfo
rep1	11.89	5.35	49.69	36.59
rep2	13.66	7.6	52.94	43.29
