# Supplementary material for: Comparative roadmaps of reprogramming and oncogenic transformation identify Bcl11b and Atoh8 as broad regulators of cellular plasticity
Source: Nat Cell Biol. 2022 Sep 8;24(9):1350–63. doi: 10.1038/s41556-022-00986-w (PMC9481462; doi:10.1038/s41556-022-00986-w)
Supplement: Source Data Extended Data Fig. 2 — Statistical source data. [file 41556_2022_986_MOESM16_ESM.xlsx]

## Sheet: FigS2b
% of AP+ colonies (normalized to Thy1 low)
	Thy1 low	Thy1 high
rep1	100	69.3
rep2	106.4	53.6
rep3	100	47.2

## Sheet: FigS2d
number of immortalized foci
	Thy1 low	Thy1 high
rep1	16	3
rep2	21	6
rep3	20.75	7.75

## Sheet: FigS2e
Bcl11b transcript level (relative to MEF)
Repro
MEFs	1	1	1	1
Thy1 low	0.0529216	0.0315766	0.105477	0.058924
Thy1 high	1.64718	0.709562	0.812252	0.771105
iPS	0.02842	0.02019	0.0367	0.0484
Transfo
MEFs	1	1	1
Thy1 low	0.126745	0.04575	0.0627
Thy1 high	0.5	0.447513	0.4863
transformed	0.00111415	0.0002883	0.00194

## Sheet: FigS2g
relative expression level
	rep1	rep2	rep3
ctrl	1	1	1
Bcl11b KD	0.38	0.43	0.38

## Sheet: FigS2j
ratio of foci
	rep1	rep2	rep3
ctrl	100	100	100
Bcl11b KD	185	215	139
Bcl11b OE	20	20	33.3333

## Sheet: FigS2l
ratio of AP+ colonies
Untreated	TAM treated
100	327.273
100	173.871
100	345.938
100	120.472
100	213.457
100	114.754
100	230
100	295

## Sheet: FigS2q
% of AP+ colonies (normalized to tdTomato low)
	tdTomato low	tdTomato high
rep1	100	27.3
rep2	100	58.5
rep3	100	12.9
rep4	100	4.6

## Sheet: FigS2s
number of immortalized foci
	tdTomato low	tdTomato high
rep1	33	3.5
rep2	25	0
rep3	26	2
