# Supplementary material for: Comparative roadmaps of reprogramming and oncogenic transformation identify Bcl11b and Atoh8 as broad regulators of cellular plasticity
Source: Nat Cell Biol. 2022 Sep 8;24(9):1350–63. doi: 10.1038/s41556-022-00986-w (PMC9481462; doi:10.1038/s41556-022-00986-w)
Supplement: Source Data Extended Data Fig. 3 — Statistical source data. [file 41556_2022_986_MOESM18_ESM.xlsx]

## Sheet: FigS3g
Cell number (x10^6)
day	T-BHTH			T-BLTL
	rep1	rep2	rep3	rep1	rep2	rep3
0	0.2	0.2	0.2	0.2	0.2	0.2
2	1.88	1.38	1.9	2.84	2.96	2.3
5	22.2	17.4	18.6	48.8	47.1	28.1
7	425.9	413.8	595.8	361.5	409.5	269.4

## Sheet: FigS3i
ratio of soft agar colonies
	rep1	rep2	rep3
BLTL	100	100	100
BHTH	9.39227	3.26087	20.6137
