# Supplementary material for: Comparative roadmaps of reprogramming and oncogenic transformation identify Bcl11b and Atoh8 as broad regulators of cellular plasticity
Source: Nat Cell Biol. 2022 Sep 8;24(9):1350–63. doi: 10.1038/s41556-022-00986-w (PMC9481462; doi:10.1038/s41556-022-00986-w)
Supplement: Source Data Extended Data Fig. 4 — Statistical source data. [file 41556_2022_986_MOESM19_ESM.xlsx]

## Sheet: FigS4d
relative expression level
	rep1	rep2	rep3
ctrl	1	1	1
FosL1 KD	0.35	0.38	0.37

## Sheet: FigS4g
ratio of foci
	rep1	rep2	rep3
ctrl	100	100	100
FosL1 KD	14.8	33.6	30

## Sheet: FigS4i
ratio of AP+ colonies
	rep1	rep2	rep3	rep4	rep5
ctrl	100	100	100	100	100
FosL1 KD	340.323	675	761	410	643

## Sheet: FigS4j
From Schiebinger	MEF	T-BLTL	T-BHTH	R-BLTL	R-BHTH	Transformed cells	iPS cells
rep1	3.79614	3.63938	3.76244	3.71754	3.7118	3.22968	2.84976
rep2	3.79764	3.55113	3.77621	3.69566	3.80325	3.2922	2.80325
From Nefzger	MEF	T-BLTL	T-BHTH	R-BLTL	R-BHTH	Transformed cells	iPS cells
rep1	4.86152	4.71778	4.76835	4.79858	4.76319	4.33148	3.87076
rep2	4.87076	4.63754	4.81288	4.77277	4.8374	4.42233	3.91817

## Sheet: FigS4k
normalized counts
	MEFs		T-BLTL		T-BHTH		R-BLTL		R-BHTH
Itga4	1007.49	1059.21	285.841	267.555	2578.03	3549.55	627.873	621	1367.6	1984.27
Nt5e	255.547	360.248	440.002	558.291	138.493	116.802	345.527	298.438	69.4828	135.356

## Sheet: FigS4l
normalized counts
	MEFs		T-BLTL		T-BHTH		R-BLTL		R-BHTH
Prrx1	15244.6	16009.5	8585.92	7817.04	14275.1	16763.7	12184.3	12403	12103.2	20642.7
Csf1	22051.7	19182.2	8030.3	4776.38	17727.1	14261.3	9133.77	8357.15	13430	11531.5
Id3	8006.76	8161.39	3258.8	2595.38	4376.72	5830.82	5067.41	5229.81	5207.9	8346.93
Fut9	1.13074	6.85255	7.49395	7.72721	6.02143	4.1346	3.94888	1.78705	2.2058	1.87994
Zic3	36.1837	11.7472	5.35282	0	35.2684	27.9085	6.91055	9.82878	34.1899	43.2386
Shisa8	4.52296	9.78935	43.8931	57.9541	27.5265	13.4374	53.3099	42.8892	12.1319	18.7994
