# Supplementary material for: Comparative roadmaps of reprogramming and oncogenic transformation identify Bcl11b and Atoh8 as broad regulators of cellular plasticity
Source: Nat Cell Biol. 2022 Sep 8;24(9):1350–63. doi: 10.1038/s41556-022-00986-w (PMC9481462; doi:10.1038/s41556-022-00986-w)
Supplement: Source Data Extended Data Fig. 5 — Statistical source data. [file 41556_2022_986_MOESM21_ESM.xlsx]

## Sheet: FigS5c
ratio of soft agar colonies
	rep1	rep2	rep3
ctrl	1	1	1
Atoh8 KD	3.78	3.94	4.29

## Sheet: FigS5f
ratio of foci
	rep1	rep2	rep3
ctrl	1	1	1
Atoh8 KD	10	8.6	10.8

## Sheet: FigS5h
ratio of foci
	rep1	rep2	rep3
ctrl	1	1	1
sg#1	11.4	8.33	9
sg#2	10.2	9.33	8

## Sheet: FigS5j
ratio of soft agar colonies
	rep1	rep2	rep3
ctrl	1	1	1
sg#1	4.37	3.28	4.61
sg#2	4.1	2.41	3.56

## Sheet: FigS5o
ratio of foci
	rep1	rep2	rep3
ctrl	1	1	1
Atoh8 KD	9.45	8.2	5.67

## Sheet: FigS5q
ratio of soft agar colonies
	rep1	rep2	rep3
ctrl	1	1	1
Atoh8 KD	9.86	11.3	16.44

## Sheet: FigS5s
ratio of foci
		rep1	rep2
Exp 2	ctrl	1	1
	Atoh8 KD	4.4	3.21429
Exp 3	ctrl	1	1
	Atoh8 KD	4.61538	3.5
