# Supplementary material for: Comparative roadmaps of reprogramming and oncogenic transformation identify Bcl11b and Atoh8 as broad regulators of cellular plasticity
Source: Nat Cell Biol. 2022 Sep 8;24(9):1350–63. doi: 10.1038/s41556-022-00986-w (PMC9481462; doi:10.1038/s41556-022-00986-w)
Supplement: Source Data Extended Data Fig. 6 — Statistical source data. [file 41556_2022_986_MOESM23_ESM.xlsx]

## Sheet: FigS6c
Atoh8 mRNA fold change (normalized to actin and Rps17)
MEFs	1	1.21741	1	1
MAEFs	0.0429513	0.087	0.126
iPS	0.0418677	0.0719826	0.0723122	0.100952	0.043296	0.00775373	0.0074218	0.0346882

## Sheet: FigS6e
relative expression level
	rep1	rep2	rep3
ctrl	1	1	1
Atoh8 KD	0.37	0.26	0.33

## Sheet: FigS6g
ratio of AP+ colonies
	rep1	rep2	rep3
ctrl	1	1	1
Atoh8 KD	5.26	3.87	4.15

## Sheet: FigS6j
ratio of Pou5f1-GFP+ colonies
	rep1	rep2	rep3
ctrl	1	1	1
sg#1	4.43	4.12	3.86
sg#2	3.96	3.93	4.46

## Sheet: FigS6l
ratio of AP+ colonies
	rep1	rep2	rep3	rep4
Ctrl	100	100	100	100
Atoh0E	117.3	62	125.6	91.4

## Sheet: FigS6n
Ratio of immortalized foci
	rep1	rep2	rep3	rep4
Ctrl	100	100	100	100
Atoh0E	144.4	102.3	66.6	117.8
