# Supplementary material for: Comparative roadmaps of reprogramming and oncogenic transformation identify Bcl11b and Atoh8 as broad regulators of cellular plasticity
Source: Nat Cell Biol. 2022 Sep 8;24(9):1350–63. doi: 10.1038/s41556-022-00986-w (PMC9481462; doi:10.1038/s41556-022-00986-w)
Supplement: Source Data Extended Data Fig. 7 — Statistical source data. [file 41556_2022_986_MOESM25_ESM.xlsx]

## Sheet: FigS7c
ratio of AP+ colonies
	rep1	rep2	rep3
ctrl	1	1	1
Atoh8 KO	2.23	2.6	2.02

## Sheet: FigS7e
relative expression level
	ctrl				ATOH8 KO
	EB day 0		EB day 7		EB day 0		EB day 7
GATA4	1	1	84.15	82.42	1	1	116.16	158.13
SOX17	1	1	30.8	33.7	1	1	36.75	48
T	1	1	171	259	1	1	139.1	150.6
EOMES	1	1	376.1	373.51	1	1	519.14	463.04

## Sheet: FigS7o
normalized counts
	MEF		R-BLTL		T-BLTL
Sfrp1	2527.2	3168.81	1090.88	1470.74	451.778	313.918

## Sheet: FigS7p
relative expression level
	rep1	rep2	rep3
ctrl	1	1	1
Sfrp1 KD	0.48	0.48	0.5
